# Supplementary material for: Rapid Sequence Identification of Foot-and-Mouth Disease Virus Utilizing FMDV-ONTAPS: The Oxford Nanopore Technologies Amplicon P1 Sequencing Protocol
Source: Viruses. 2026 Mar 28;18(4):418. doi: 10.3390/v18040418 (PMC13120243; doi:10.3390/v18040418)
Supplement: Supplementary file 1 [file viruses-18-00418-s001.zip]

Archive with 1 entries (1 files):
- viruses-4127959-supplementary.pdf
